# Supplementary material for: Multiphoton Microscopy to Visualize Live Renal Nerves in Reanimated Kidney Blocks
Source: J Imaging. 2025 Feb 13;11(2):56. doi: 10.3390/jimaging11020056 (PMC11856253; doi:10.3390/jimaging11020056)
Supplement: Supplementary file 1 [file jimaging-11-00056-s001.zip]

Archive with 1 entries (1 files):
- jimaging-3428453-supplementary.avi
